# Supplementary material for: Oligomerization of Peptides LVEALYL and RGFFYT and Their Binding Affinity to Insulin
Source: PLoS One. 2013 Jun 21;8(6):e65358. doi: 10.1371/journal.pone.0065358 (PMC3689759; doi:10.1371/journal.pone.0065358)
Supplement: Movie S1 — Dynamics of LVEALYL during MD simulation. This movie shows the movement of peptide LVEALYL around insulin during 300 ns MD run. (ZIP) [file pone.0065358.s018.zip]

Archive with 1 entries (1 files):
- Movie1.wmv
